# Supplementary material for: Maize-soybean relay strip intercropping reshapes the rhizosphere bacterial community and recruits beneficial bacteria to suppress Fusarium root rot of soybean
Source: Front Microbiol. 2022 Oct 26;13:1009689. doi: 10.3389/fmicb.2022.1009689 (PMC9643879; doi:10.3389/fmicb.2022.1009689)
Supplement: Supplementary Data Sheet S1 — Data of PCoA analysis and relative abundance (top 15 phyla) of soybean rhizosphere bacterial communities from intercropping and monoculture through high-throughput sequencing. [file Data_Sheet_1.xlsx]

## Sheet: Alpha diversity
Alpha diversity
Group	Sample codes	Shannon	Chao1	Observed species	PD whole tree
IRHB	IRHB.1	9.81787	5825.09	4976	271.637
	IRHB.2	9.91763	5942.32	5125	284.366
	IRHB.3	9.94946	6059.83	5200	281.861
	IRHB.4	9.7315	5876.67	5021	270.462
	IRHB.5	10.0174	5944.16	5099	276.174
MRHB	MRHB.1	9.77583	6131.51	5249	291.202
	MRHB.2	9.50286	6068.5	5076	279.653
	MRHB.3	9.79417	5996.24	5057	277.26
	MRHB.4	9.66534	6048.46	5071	285.366
	MRHB.5	9.81288	5951.77	5075	280.655
Notes: IRHB-intercropping; MRHB-monoculture.

## Sheet:  Anosim similarity
Anosim similarity analysis
Group	R-value	observed-delta	expected-delta	P-value
IRHB-MRHB	0.09397	0.2812	0.3103	0.008
Notes: R > 0 indicates that the difference between groups is greater than the difference within the group; P<0.05 indicates that the difference between groups is significant.

## Sheet: PCoA
Three-dimensional principal coordinate analysis (PCoA)
Group	Sample codes	PC1 17%	PC2 12%	PC3 10%
IRHB	IRHB.1	0.148736	0.0108999	0.00760538
	IRHB.2	0.110434	-0.0784757	0.187798
	IRHB.3	0.138756	0.0249883	-0.0711408
	IRHB.4	0.0834904	0.1097	-0.15332
	IRHB.5	0.128204	0.0983266	0.0659239
MRHB	MRHB.1	-0.0908924	-0.117707	0.1132
	MRHB.2	-0.0848473	-0.152801	-0.0862374
	MRHB.3	-0.203475	0.145696	0.0381634
	MRHB.4	-0.0536193	-0.157405	-0.121332
	MRHB.5	-0.176787	0.116777	0.0193384
Notes: IRHB-intercropping; MRHB-monoculture.

## Sheet: Relative abundance (Top15）
Relative abundance at phylum level (Top 15)
Phylum	IRHB	MRHB
Proteobacteria	0.260462	0.232427
Acidobacteria	0.201072	0.181576
Bacteroidetes	0.101214	0.120173
Verrucomicrobia	0.0478873	0.0470187
Gemmatimonadetes	0.0443601	0.0314689
Planctomycetes	0.0411292	0.0373544
Chloroflexi	0.0378009	0.0419572
Nitrospirae	0.0363356	0.0371514
Actinobacteria	0.0221577	0.0163129
Firmicutes	0.00837358	0.00797175
Saccharibacteria	0.00792304	0.00697731
Latescibacteria	0.00693672	0.00543897
Armatimonadetes	0.00678248	0.00871859
Cyanobacteria	0.00459472	0.0240817
Tectomicrobia	0.00371799	0.00407111
Other	0.169254	0.197301
Notes: IRHB-intercropping; MRHB-monoculture.

## Sheet: Relative read numbers(4)
Absolute readings of four important bacteria phyla
	IRHB					MRHB
Phylum	IRHB.1	IRHB.2	IRHB.3	IRHB.4	IRHB.5	MRHB.1	MRHB.2	MRHB.3	MRHB.4	MRHB.5
Proteobacteria	0.248955	0.291756	0.237691	0.242765	0.281142	0.2424	0.217681	0.235033	0.258209	0.208812
Acidobacteria	0.190425	0.177558	0.223059	0.213764	0.200552	0.168283	0.185189	0.182267	0.175448	0.196696
Bacteroidetes	0.104761	0.100175	0.0915493	0.115619	0.0939644	0.12674	0.106486	0.122296	0.131286	0.114056
Firmicutes	0.0106547	0.0103503	0.00598693	0.00874701	0.00612899	0.00661607	0.00574339	0.00832082	0.00947761	0.00970086
Notes: IRHB-intercropping; MRHB-monoculture.
