# Supplementary material for: Maize-soybean relay strip intercropping reshapes the rhizosphere bacterial community and recruits beneficial bacteria to suppress Fusarium root rot of soybean
Source: Front Microbiol. 2022 Oct 26;13:1009689. doi: 10.3389/fmicb.2022.1009689 (PMC9643879; doi:10.3389/fmicb.2022.1009689)
Supplement: Supplementary Data Sheet S2 — Identification and species contribution of cultural rhizosphere bacteria from intercropped and monocultured soybean. [file Data_Sheet_2.xlsx]

## Sheet: Identified (NCBI blast）
Strain	Organism	Host	Country	Collected by
IRHB1-1	Bacillus sp.	Glycine max	China	Dengqin Wei
IRHB1-2	Bacillus sp.	Glycine max	China	Dengqin Wei
IRHB3	Pseudomonas chlororaphis	Glycine max	China	Dengqin Wei
IRHB1-4	Microbacterium trichothecenolyticum	Glycine max	China	Dengqin Wei
IRHB1-5	Brevundimonas sp.	Glycine max	China	Dengqin Wei
IRHB1-6	Lysinibacillus sp.	Glycine max	China	Dengqin Wei
IRHB1-7	Bacterium	Glycine max	China	Dengqin Wei
IRHB1-8	Bacillus sp.	Glycine max	China	Dengqin Wei
IRHB1-9	Microbacterium trichothecenolyticum	Glycine max	China	Dengqin Wei
IRHB1-10	Agromyces sp.	Glycine max	China	Dengqin Wei
IRHB1-12	Microbacterium yannicii	Glycine max	China	Dengqin Wei
IRHB1-13	Pseudoxanthomonas japonensis	Glycine max	China	Dengqin Wei
IRHB14	Paenibacillus polymyxa	Glycine max	China	Dengqin Wei
IRHB1-16	Pseudomonas mandelii	Glycine max	China	Dengqin Wei
IRHB1-18	Lechevalieria aerocolonigenes	Glycine max	China	Dengqin Wei
IRHB1-19	Bacillus sp.	Glycine max	China	Dengqin Wei
IRHB1-20	Bacillus aryabhattai	Glycine max	China	Dengqin Wei
IRHB1-21	Bacillus sp.	Glycine max	China	Dengqin Wei
IRHB1-22	Variovorax paradoxus	Glycine max	China	Dengqin Wei
IRHB1-23	Bacillus megaterium	Glycine max	China	Dengqin Wei
IRHB1-24	Bacillus megaterium	Glycine max	China	Dengqin Wei
IRHB1-25	Bacillus sp.	Glycine max	China	Dengqin Wei
IRHB1-26	Bacillus sp.	Glycine max	China	Dengqin Wei
IRHB1-27	Bacillus megaterium	Glycine max	China	Dengqin Wei
IRHB1-29	Bacillus sp.	Glycine max	China	Dengqin Wei
IRHB1-30	Cupriavidus sp.	Glycine max	China	Dengqin Wei
IRHB1-32	Bacterium sp.	Glycine max	China	Dengqin Wei
IRHB1-33	Exiguobacterium acetylicum	Glycine max	China	Dengqin Wei
IRHB1-34	Bacillus pumilus	Glycine max	China	Dengqin Wei
IRHB1-35	Bacillus sp.	Glycine max	China	Dengqin Wei
IRHB1-36	Bacillus megaterium	Glycine max	China	Dengqin Wei
IRHB1-38	Bacillus sp.	Glycine max	China	Dengqin Wei
IRHB1-39	Bacillus sp.	Glycine max	China	Dengqin Wei
IRHB1-40	Nocardioides panaciterrae	Glycine max	China	Dengqin Wei
IRHB1-41	Bacillus sp.	Glycine max	China	Dengqin Wei
IRHB1-42	Bacillus sp.	Glycine max	China	Dengqin Wei
IRHB1-43	Paenibacillus sp.	Glycine max	China	Dengqin Wei
IRHB44	Bacillus altitudinis	Glycine max	China	Dengqin Wei
IRHB1-45	Cupriavidus necator	Glycine max	China	Dengqin Wei
IRHB1-46	Pseudomonas mandelii	Glycine max	China	Dengqin Wei
IRHB47	Streptomyces virginiae	Glycine max	China	Dengqin Wei
IRHB1-48	Bacillus aryabhattai	Glycine max	China	Dengqin Wei
IRHB1-49	Bacillus sp.	Glycine max	China	Dengqin Wei
IRHB1-50	Bacillus megaterium	Glycine max	China	Dengqin Wei
IRHB1-51	Bacterium	Glycine max	China	Dengqin Wei
IRHB1-52	Bacillus aryabhattai	Glycine max	China	Dengqin Wei
IRHB1-53	Bacillus megaterium	Glycine max	China	Dengqin Wei
IRHB1-55	Bacillus sp.	Glycine max	China	Dengqin Wei
IRHB1-57	Streptomyces lavendulae	Glycine max	China	Dengqin Wei
IRHB1-58	Bacillus aryabhattai	Glycine max	China	Dengqin Wei
IRHB1-59	Bacillus megaterium	Glycine max	China	Dengqin Wei
IRHB1-63	Bacillus sp.	Glycine max	China	Dengqin Wei
IRHB1-64	Lysinibacillus sp.	Glycine max	China	Dengqin Wei
IRHB1-65	Empedobacter haloabium	Glycine max	China	Dengqin Wei
IRHB66	Bacillus mojavensis	Glycine max	China	Dengqin Wei
IRHB1-67	Pseudomonas jessenii	Glycine max	China	Dengqin Wei
IRHB1-68	Lysinibacillus fusiformis	Glycine max	China	Dengqin Wei
IRHB1-70	Bacillus sp.	Glycine max	China	Dengqin Wei
IRHB1-72	Bacillus megaterium	Glycine max	China	Dengqin Wei
IRHB1-73	Bacillus megaterium	Glycine max	China	Dengqin Wei
IRHB1-74	Bacterium	Glycine max	China	Dengqin Wei
IRHB1-75	Bacillus aryabhattai	Glycine max	China	Dengqin Wei
IRHB1-77	Bacterium	Glycine max	China	Dengqin Wei
IRHB1-78	Bacillus sp.	Glycine max	China	Dengqin Wei
IRHB1-79	Streptomyces sp.	Glycine max	China	Dengqin Wei
IRHB1-80	Bacillus altitudinis	Glycine max	China	Dengqin Wei
IRHB1-81	Bacillus weihenstephanensis	Glycine max	China	Dengqin Wei
IRHB1-82	Bacillus sp.	Glycine max	China	Dengqin Wei
IRHB1-83	Bacillus thuringiensis	Glycine max	China	Dengqin Wei
IRHB1-84	Ensifer sesbaniae	Glycine max	China	Dengqin Wei
IRHB1-85	Cupriavidus sp.	Glycine max	China	Dengqin Wei
IRHB1-86	Cupriavidus sp.	Glycine max	China	Dengqin Wei
IRHB1-201	Pseudomonas chlororaphis	Glycine max	China	Dengqin Wei
IRHB1-202	Paenibacillus polymyxa	Glycine max	China	Dengqin Wei
IRHB208	Bacillus pseudomycoides	Glycine max	China	Dengqin Wei
IRHB1	Enterobacter sp.	Glycine max	China	Dengqin Wei
IRHB2	Chryseobacterium cucumeris	Glycine max	China	Dengqin Wei
IRHB2-3	Pseudomonas sp.	Glycine max	China	Dengqin Wei
IRHB4	Pseudarthrobacter oxydans	Glycine max	China	Dengqin Wei
IRHB5	Microbacterium hydrocarbonoxydans	Glycine max	China	Dengqin Wei
IRHB6	Streptomyces lavendulae	Glycine max	China	Dengqin Wei
IRHB2-7	Agrobacterium sp.	Glycine max	China	Dengqin Wei
IRHB2-8	Stenotrophomonas sp.	Glycine max	China	Dengqin Wei
IRHB9	Bacillus subtilis	Glycine max	China	Dengqin Wei
IRHB2-10	Microbacterium esteraromaticum	Glycine max	China	Dengqin Wei
IRHB11	Diaphorobacter ruginosibacter	Glycine max	China	Dengqin Wei
IRHB2-12	Agrococcus sp.	Glycine max	China	Dengqin Wei
IRHB2-13	Diaphorobacter sp.	Glycine max	China	Dengqin Wei
IRHB2-14	Neobacillus ginsengisoli	Glycine max	China	Dengqin Wei
IRHB2-15	Bacillus aryabhattai	Glycine max	China	Dengqin Wei
IRHB2-16	Bacillus sp.	Glycine max	China	Dengqin Wei
IRHB2-17	Ensifer adhaerens	Glycine max	China	Dengqin Wei
IRHB18	Bacillus amyloliquefaciens	Glycine max	China	Dengqin Wei
IRHB2-19	Hymenobacter persicinus	Glycine max	China	Dengqin Wei
IRHB2-20	Cupriavidus sp.	Glycine max	China	Dengqin Wei
IRHB2-21	Streptomyces sp.	Glycine max	China	Dengqin Wei
IRHB2-22	Bacterium	Glycine max	China	Dengqin Wei
IRHB2-23	Mammaliicoccus sciuri	Glycine max	China	Dengqin Wei
IRHB2-24	Flavobacterium sp.	Glycine max	China	Dengqin Wei
IRHB2-25	Bacillus sp.	Glycine max	China	Dengqin Wei
IRHB2-26	Bacterium	Glycine max	China	Dengqin Wei
IRHB2-28	Bacterium	Glycine max	China	Dengqin Wei
IRHB2-29	Microbacterium sp.	Glycine max	China	Dengqin Wei
IRHB2-30	Massilia flava	Glycine max	China	Dengqin Wei
IRHB2-31	Streptomyces sp.	Glycine max	China	Dengqin Wei
IRHB2-32	Rhizobium sp. G7	Glycine max	China	Dengqin Wei
IRHB2-34	Pseudomonas sp.	Glycine max	China	Dengqin Wei
IRHB2-35	Bacterium	Glycine max	China	Dengqin Wei
IRHB2-36	Microbacterium sp.	Glycine max	China	Dengqin Wei
IRHB2-37	Bacillus sp.	Glycine max	China	Dengqin Wei
IRHB2-38	Streptomyces sp.	Glycine max	China	Dengqin Wei
IRHB2-40	Microbacterium sp.	Glycine max	China	Dengqin Wei
IRHB2-41	Flavobacterium sp.	Glycine max	China	Dengqin Wei
IRHB2-42	Solitalea canadensis	Glycine max	China	Dengqin Wei
IRHB2-43	Streptomyces sp.	Glycine max	China	Dengqin Wei
IRHB2-44	Bacillus altitudinis	Glycine max	China	Dengqin Wei
IRHB2-45	Streptomyces setonensis	Glycine max	China	Dengqin Wei
IRHB2-Y	Bacillus cereus	Glycine max	China	Dengqin Wei
IRHB3-X	Bacillus mycoides	Glycine max	China	Dengqin Wei
MRHB1-101	Streptomyces ciscaucasicus	Glycine max	China	Dengqin Wei
MRHB1-102	Arthrobacter sp.	Glycine max	China	Dengqin Wei
MRHB1-103	Streptomyces setonensis	Glycine max	China	Dengqin Wei
MRHB1-105	Duganella violaceusniger	Glycine max	China	Dengqin Wei
MRHB1-106	Bacillus sp.	Glycine max	China	Dengqin Wei
MRHB1-107	Streptomyces griseoruber	Glycine max	China	Dengqin Wei
MRHB108	Streptomyces virginiae	Glycine max	China	Dengqin Wei
MRHB1-109	Pseudoxanthomonas sp.	Glycine max	China	Dengqin Wei
MRHB1-110	Streptomyces exfoliatus	Glycine max	China	Dengqin Wei
MRHB1-111	Streptomyces pratensis	Glycine max	China	Dengqin Wei
MRHB1-112	Bacillus weihenstephanensis	Glycine max	China	Dengqin Wei
MRHB1-113	Chitinophaga pinensis	Glycine max	China	Dengqin Wei
MRHB1-114	Rhodococcus sp.	Glycine max	China	Dengqin Wei
MRHB1-116	Bacterium	Glycine max	China	Dengqin Wei
MRHB1-117	Kosakonia sacchari	Glycine max	China	Dengqin Wei
MRHB1-118	Ensifer sp.	Glycine max	China	Dengqin Wei
MRHB1-119	Streptomyces populi	Glycine max	China	Dengqin Wei
MRHB1-120	Sphingobium mellinum	Glycine max	China	Dengqin Wei
MRHB1-121	Agromyces sp.	Glycine max	China	Dengqin Wei
MRHB1-123	Bacillus megaterium	Glycine max	China	Dengqin Wei
MRHB1-124	Rhizobium metallidurans	Glycine max	China	Dengqin Wei
MRHB1-125	Bacillus subtilis	Glycine max	China	Dengqin Wei
MRHB1-126	Bacterium	Glycine max	China	Dengqin Wei
MRHB1-127	Deinococcus radiotolerans	Glycine max	China	Dengqin Wei
MRHB1-128	Streptomyces sp.	Glycine max	China	Dengqin Wei
MRHB1-129	Arthrobacter chlorophenolicus	Glycine max	China	Dengqin Wei
MRHB1-130	Cellulosimicrobium funkei	Glycine max	China	Dengqin Wei
MRHB1-131	Rhizobium giardinii	Glycine max	China	Dengqin Wei
MRHB1-132	Bacterium	Glycine max	China	Dengqin Wei
MRHB1-134	Agromyces sp.	Glycine max	China	Dengqin Wei
MRHB1-135	Shinella zoogloeoides	Glycine max	China	Dengqin Wei
MRHB1-136	Microbacterium sp.	Glycine max	China	Dengqin Wei
MRHB1-137	Cellulosimicrobium sp.	Glycine max	China	Dengqin Wei
MRHB1-138	Microbacterium sp.	Glycine max	China	Dengqin Wei
MRHB1-139	Actinobacteria bacterium	Glycine max	China	Dengqin Wei
MRHB1-141	Herbaspirillum sp.	Glycine max	China	Dengqin Wei
MRHB1-142	Streptomyces filipinensis	Glycine max	China	Dengqin Wei
MRHB1-143	Streptomyces griseoruber	Glycine max	China	Dengqin Wei
MRHB1-144	Bacillus megaterium	Glycine max	China	Dengqin Wei
MRHB1-145	Streptomyces sp.	Glycine max	China	Dengqin Wei
MRHB1-146	Bacillus megaterium	Glycine max	China	Dengqin Wei
MRHB1-147	Bacillus altitudinis	Glycine max	China	Dengqin Wei
MRHB1-148	Bacillus sp.	Glycine max	China	Dengqin Wei
MRHB1-149	Chryseobacterium culicis	Glycine max	China	Dengqin Wei
MRHB1-150	Rhodococcus aetherivorans	Glycine max	China	Dengqin Wei
MRHB1-151	Azohydromonas australica	Glycine max	China	Dengqin Wei
MRHB1-152	Bacillus aryabhattai	Glycine max	China	Dengqin Wei
MRHB1-153	Pseudomonas hunanensis	Glycine max	China	Dengqin Wei
MRHB1-154	Achromobacter sp.	Glycine max	China	Dengqin Wei
MRHB1-155	Bacillus sp.	Glycine max	China	Dengqin Wei
MRHB1-156	Comamonas terrigena	Glycine max	China	Dengqin Wei
MRHB1-157	Paenibacillus populi	Glycine max	China	Dengqin Wei
MRHB1-158	Microbacterium sp.	Glycine max	China	Dengqin Wei
MRHB1-159	Bacterium strain	Glycine max	China	Dengqin Wei
MRHB1-160	Chitinophaga pinensis	Glycine max	China	Dengqin Wei
MRHB1-161	Arthrobacter sp.	Glycine max	China	Dengqin Wei
MRHB1-162	Achromobacter sp.	Glycine max	China	Dengqin Wei
MRHB1-163	Cellulomonas biazotea	Glycine max	China	Dengqin Wei
MRHB1-164	Bacillus sp.	Glycine max	China	Dengqin Wei
MRHB1-165	Microbacterium sp.	Glycine max	China	Dengqin Wei
MRHB1-167	Bacillus megaterium	Glycine max	China	Dengqin Wei
MRHB1-168	Bacillus stratosphericus	Glycine max	China	Dengqin Wei
MRHB1-169	Bacillus sp.	Glycine max	China	Dengqin Wei
MRHB1-171	Streptomyces roseofulvus	Glycine max	China	Dengqin Wei
MRHB1-172	Agrobacterium sp.	Glycine max	China	Dengqin Wei
MRHB1-173	Ensifer sp.	Glycine max	China	Dengqin Wei
MRHB1-174	Sphingomonas trueperi	Glycine max	China	Dengqin Wei
MRHB1-175	Bacillus bingmayongensis	Glycine max	China	Dengqin Wei
MRHB1-204	Streptomyces sp.	Glycine max	China	Dengqin Wei
MRHB205	Bacillus subtilis	Glycine max	China	Dengqin Wei
MRHB1-207	Bacterium	Glycine max	China	Dengqin Wei
MRHB1	Enterobacter sp.	Glycine max	China	Dengqin Wei
MRHB2	Chryseobacterium cucumeris	Glycine max	China	Dengqin Wei
MRHB3	Roseateles depolymerans	Glycine max	China	Dengqin Wei
MRHB4	Chryseobacterium geocarposphaerae	Glycine max	China	Dengqin Wei
MRHB2-6	Massilia flava	Glycine max	China	Dengqin Wei
MRHB7	Bacillus sp.	Glycine max	China	Dengqin Wei
MRHB2-8	Bacterium	Glycine max	China	Dengqin Wei
MRHB2-9	Duganella levis	Glycine max	China	Dengqin Wei
MRHB10	Microbacterium phyllosphaerae	Glycine max	China	Dengqin Wei
MRHB11	Pseudoxanthomonas mexicana	Glycine max	China	Dengqin Wei
MRHB12	Rhizobium bacterium	Glycine max	China	Dengqin Wei
MRHB13	Dyadobacter jiangsuensis	Glycine max	China	Dengqin Wei
MRHB2-14	Massilia oculi	Glycine max	China	Dengqin Wei
MRHB2-15	Bacterium	Glycine max	China	Dengqin Wei
MRHB2-16	Acinetobacter	Glycine max	China	Dengqin Wei
MRHB2-17	Bosea sp.	Glycine max	China	Dengqin Wei
MRHB2-18	Streptomyces setonensis	Glycine max	China	Dengqin Wei
MRHB2-19	Streptomyces griseoruber	Glycine max	China	Dengqin Wei
MRHB2-20	Deinococcus sp.	Glycine max	China	Dengqin Wei
MRHB2-21	Streptomyces sp.	Glycine max	China	Dengqin Wei
MRHB2-22	Massilia flava	Glycine max	China	Dengqin Wei
MRHB2-23	Neobacillus sp.	Glycine max	China	Dengqin Wei
MRHB2-24	Bacterium	Glycine max	China	Dengqin Wei
MRHB2-25	Rhizobium wenxiniae	Glycine max	China	Dengqin Wei
MRHB2-26	Hymenobacter sp.	Glycine max	China	Dengqin Wei
MRHB2-27	Ensifer adhaerens	Glycine max	China	Dengqin Wei
MRHB2-28	Ensifer sp.	Glycine max	China	Dengqin Wei
MRHB2-29	Brevibacterium linens	Glycine max	China	Dengqin Wei
MRHB2-30	Bacillus huizhouensis	Glycine max	China	Dengqin Wei
MRHB2-31	Arthrobacter sp.	Glycine max	China	Dengqin Wei
MRHB2-32	Nocardioides sp.	Glycine max	China	Dengqin Wei
MRHB2-34	Pedobacter rhizosphaerae	Glycine max	China	Dengqin Wei
MRHB2-35	Microbacterium hydrocarbonoxydans	Glycine max	China	Dengqin Wei
MRHB2-36	Bacillus megaterium	Glycine max	China	Dengqin Wei
MRHB2-37	Flavobacterium sp.	Glycine max	China	Dengqin Wei
MRHB2-38	Rhizobium wenxiniae	Glycine max	China	Dengqin Wei
MRHB2-39	Bacterium	Glycine max	China	Dengqin Wei
MRHB2-40	Bacillus sp.	Glycine max	China	Dengqin Wei

## Sheet: Species contribution (phylum)
The species contribution rate at the genus/phylum level
IRHB				MRHB					Notes: IRHB-intercropping; MRHB-monoculture.
Phylum	Genus	Number of species	Species contribution	Phylum	Genus	Number of species	Species contribution
Actinobacteria	Lechevalieria sp.	1	0.00840336	Actinobacteria	Streptomyces sp.	13	0.125
	Micromonospora sp.	1	0.00840336		Microbacterium sp.	6	0.0576923
	Rthrobacter sp.	1	0.00840336		Deinococcus sp.	2	0.0192308
	Agrococcus sp.	1	0.00840336		Arthrobacter sp.	4	0.0384615
	Agromyces sp.	1	0.00840336		Agromyces sp.	2	0.0192308
	Arthrobacter sp.	1	0.00840336		Cellulosimicrobium sp.	2	0.0192308
	Brevibacterium sp.	1	0.00840336		Actinobacteria sp.	1	0.00961538
	Microbacterium sp.	8	0.0672269		Cellulomonas sp.	1	0.00961538
	Nocardioides sp.	1	0.00840336		Rhodococcus sp.	1	0.00961538
	Streptomyces sp.	9	0.0756303	Total	9	32	0.307692
Total	10	25	0.210084
Bacteroidetes	Chryseobacterium sp.	1	0.00840336	Bacteroidetes	Chryseobacterium sp.	3	0.0288462
	Empedobacter sp.	1	0.00840336		Chitinophaga sp.	1	0.00961538
	Flavobacterium sp.	2	0.0168067		Flavobacterium sp.	1	0.00961538
	Hymenobacter sp.	1	0.00840336		Hymenobacter sp.	1	0.00961538
	Paenibacillus sp.	3	0.0252101		Paenibacillus sp.	1	0.00961538
	Solitalea sp.	1	0.00840336		Pedobacter sp.	1	0.00961538
Total	6	9	0.0756303		Shinella sp.	1	0.00961538
					Dyadobacter sp.	1	0.00961538
				Total	8	10	0.0961538
Firmicutes	Bacillus sp.	49	0.411765	Firmicutes	Neobacillus sp.	2	0.0192308
	Lysinibacillus sp.	3	0.0252101		Bacillus sp.	20	0.192308
	Exiguobacterium sp.	1	0.00840336	Total	2	22	0.211538
	Mammaliicoccus sp.	1	0.00840336
Total	4	54	0.453782
Other	Bacterium sp.	7	0.0588235	Other	Uncultured sp.	4	0.0384615
	Uncultured sp.	2	0.0168067		Bacterium sp.	5	0.0480769
Total	2	9	0.0756303	Total	2	9	0.0865385
Proteobacteria	Agrobacterium sp.	1	0.00840336	Proteobacteria	Acinetobacter sp.	2	0.0192308
	Brevundimonas sp.	1	0.00840336		Massilia sp.	3	0.0288462
	Cupriavidus sp.	3	0.0252101		Sphingobium sp.	2	0.0192308
	Massilia sp.	1	0.00840336		Pseudomonas sp.	1	0.00961538
	Pseudomonas sp.	6	0.0504202		Agrobacterium sp.	1	0.00961538
	Sphingobium sp.	1	0.00840336		Azohydromonas sp.	1	0.00961538
	Variovorax sp.	1	0.00840336		Comamonas sp.	1	0.00961538
	Diaphorobacter sp.	1	0.00840336		Kosakonia sp.	1	0.00961538
	Ensifer sp.	2	0.0168067		Ensifer sp.	4	0.0384615
	Enterobacter sp.	1	0.00840336		Rhizobium sp.	5	0.0480769
	Ochrobactrum sp.	1	0.00840336		Pseudoxanthomonas sp.	2	0.0192308
	Pseudoxanthomonas sp.	1	0.00840336		Achromobacter sp.	2	0.0192308
	Rhizobium sp.	1	0.00840336		Duganella sp.	2	0.0192308
	Stenotrophomonas sp.	1	0.00840336		Herbaspirillum sp.	1	0.00961538
Total	14	22	0.184874		Roseateles sp.	1	0.00961538
					Enterobacter sp.	1	0.00961538
					Bosea sp.	1	0.00961538
				Total	17	31	0.298077

## Sheet: Dominant bacteria (top9)
Top 9 bacteria isolated from intercropping (IRHB) and monoculture (MRHB) (106 cfu/g soil)
Group	Strain codes	Scientific Name	Population															Average
			Parallel processing 1			Parallel processing 2			Parallel processing 3			Parallel processing 4			Parallel processing 5
IRHB	IRHB1	Enterobacter sp.	21.4701	20.2071	22.733	26.5218	32.8366	32.8366	25.2589	27.7848	27.7848	21.4701	29.0477	31.5736	27.7848	31.5736	27.7848	27.1112
	IRHB2	Chryseobacterium cucumeris	30.3107	30.3107	41.6772	36.6254	37.8884	26.5218	34.0995	36.6254	29.0477	30.3107	32.8366	27.7848	13.8924	16.4183	12.6295	29.1319
	IRHB3	Pseudomonas chlororaphis	22.733	21.4701	15.1553	26.5218	29.0477	21.4701	29.0477	34.0995	25.2589	34.0995	20.2071	18.9442	10.1036	20.2071	21.4701	23.3224
	IRHB4	Pseudarthrobacter oxydans	10.1036	8.84062	7.57767	6.31473	7.57767	10.1036	7.57767	13.8924	8.84062	6.31473	8.84062	7.57767	7.57767	5.05178	6.31473	8.16705
	IRHB5	Microbacterium hydrocarbonoxydans	22.733	25.2589	18.9442	15.1553	12.6295	15.1553	12.6295	15.1553	16.4183	7.57767	11.3665	10.1036	8.84062	5.05178	10.1036	13.8082
	IRHB6	Streptomyces lavendulae	1.26295	1.26295	0	1.26295	0	0	1.26295	0	1.26295	1.26295	1.26295	1.26295	2.52589	2.52589	2.52589	1.17875
	IRHB9	Bacillus subtilis	20.2071	11.3665	10.1036	6.31473	5.05178	5.05178	10.1036	7.57767	6.31473	3.78884	5.05178	3.78884	5.05178	3.78884	3.78884	7.15669
	IRHB11	Diaphorobacter ruginosibacter	2.52589	2.52589	0	3.78884	1.26295	2.52589	5.05178	2.52589	1.26295	3.78884	1.26295	2.52589	5.05178	1.26295	3.78884	2.61009
	IRHB17	Ensifer adhaerens	17.6812	15.1553	15.1553	17.6812	12.6295	15.1553	13.8924	12.6295	18.9442	17.6812	15.1553	13.8924	8.84062	12.6295	18.9442	15.0711
MRHB	MRHB1	Enterobacter sp.	22.3783	34.8106	16.1621	52.2159	50.9727	48.4862	43.5133	41.0268	41.0268	18.6485	28.5944	27.3512	23.6215	22.3783	17.4053	32.5728
	MRHB2	Chryseobacterium cucumeris	18.6485	23.6215	17.4053	8.70265	16.1621	11.1891	8.70265	7.45942	8.70265	7.45942	6.21618	17.4053	12.4324	21.135	12.4324	13.1783
	MRHB3	Roseateles depolymerans	12.4324	11.1891	7.45942	2.48647	2.48647	3.72971	3.72971	6.21618	7.45942	11.1891	9.94589	7.45942	7.45942	14.9188	12.4324	8.03959
	MRHB4	Chryseobacterium geocarposphaerae	6.21618	7.45942	7.45942	2.48647	2.48647	3.72971	2.48647	2.48647	3.72971	6.21618	14.9188	16.1621	12.4324	13.6756	14.9188	7.79095
	MRHB7	Bacillus safensis	1.24324	4.97294	2.48647	2.48647	1.24324	1.24324	2.48647	3.72971	2.48647	1.24324	2.48647	2.48647	7.45942	3.72971	1.24324	2.73512
	MRHB10	Microbacterium phyllosphaerae	3.72971	6.21618	3.72971	6.21618	1.24324	3.72971	2.48647	1.24324	4.97294	1.24324	1.24324	1.24324	1.24324	1.24324	1.24324	2.73512
	MRHB11	Pseudoxanthomonas mexicana	12.4324	11.1891	11.1891	12.4324	9.94589	14.9188	17.4053	14.9188	7.45942	12.4324	14.9188	18.6485	8.70265	17.4053	9.94589	12.9297
	MRHB12	Rhizobiaceae bacterium	9.94589	7.45942	7.45942	7.45942	11.1891	8.70265	6.21618	4.97294	2.48647	6.21618	4.97294	3.72971	7.45942	9.94589	8.70265	7.12789
	MRHB13	Dyadobacter jiangsuensis	7.45942	9.94589	8.70265	13.6756	11.1891	9.94589	11.1891	12.4324	11.1891	6.21618	6.21618	9.94589	4.97294	4.97294	7.45942	9.03418
