# Supplementary material for: Maize-soybean relay strip intercropping reshapes the rhizosphere bacterial community and recruits beneficial bacteria to suppress Fusarium root rot of soybean
Source: Front Microbiol. 2022 Oct 26;13:1009689. doi: 10.3389/fmicb.2022.1009689 (PMC9643879; doi:10.3389/fmicb.2022.1009689)
Supplement: Supplementary Data Sheet S3 — Screening, identification, and activities of rhizosphere antagonistic bacteria against F. oxysporum. [file Data_Sheet_3.xlsx]

## Sheet: antagonistic bacteria
BLASTn analysis of bacteria antagonistic against F. oxysporum using NCBI database
Group	Strain	Scientific Name	Accession
IRHB	IRHB3	Pseudomonas chlororaphis	OP364495.1
	IRHB6	Streptomyces lavendulae	OP364573.1
	IRHB9	Bacillus subtilis	OP364576.1
	IRHB14	Paenibacillus polymyxa	OP364505.1
	IRHB18	Bacillus amyloliquefaciens	OP364585.1
	IRHB44	Bacillus altitudinis	OP364530.1
	IRHB47	Streptomyces virginiae	OP364533.1
	IRHB66	Bacillus mojavensis	OP364547.1
	IRHB208	Bacillus pseudomycoides	OP364567.1
MRHB	MRHB108	Streptomyces virginiae	OP364618.1
	MRHB205	Bacillus subtilis	OP364681.1
Notes: IRHB-intercropping; MRHB-monoculture.

## Sheet: antagonistic activities (F.o）
Inhibition rate (PI) of antagonistic bacteria to F.oxysporum mycelial growth
Group	Strain codes	PI 1 (%)	PI 2 (%)	PI 3 (%)	Average	5% significant level	1% very significant level
IRHB	IRHB208	88.8669	84.0607	88.621	87.1829	a	A
	IRHB6	69.4682	65.6413	66.7975	67.3024	b	B
	IRHB3	63.1728	67.3472	68.9797	66.4999	bc	B
	IRHB9	58.6736	61.7853	60.5221	60.327	cd	BCD
	IRHB18	56.1254	59.6659	60.7977	58.863	d	BCD
	IRHB66	59.5184	57.1917	51.6319	56.114	de	CD
	IRHB47	52.3088	49.6319	52.3522	51.431	ef	DE
	IRHB44	55.9196	41.4306	40.5525	45.9675	fg	EF
	IRHB14	43.3144	40.0683	41.0762	41.4863	g	F
MRHB	MRHB108	73.0878	63.4004	67.1273	67.8718	b	B
	MRHB205	63.1728	61.4421	63.6283	62.7478	bcd	BC
Control	F.o	0	0	0	0
Notes: IRHB-intercropping; MRHB-monoculture.
